# Supplementary material for: Systematic Review on Diversity and Distribution of Anopheles Species in Gabon: A Fresh Look at the Potential Malaria Vectors and Perspectives
Source: Pathogens. 2022 Jun 9;11(6):668. doi: 10.3390/pathogens11060668 (PMC9229970; doi:10.3390/pathogens11060668)
Supplement: Supplementary file 1 [file pathogens-11-00668-s001.zip]

Archive with 1 entries (1 files):
- pathogens-1707034-Supplementary Table S1.xlsx
