# Supplementary material for: Systematic Review on Diversity and Distribution of Anopheles Species in Gabon: A Fresh Look at the Potential Malaria Vectors and Perspectives
Source: Pathogens. 2022 Jun 9;11(6):668. doi: 10.3390/pathogens11060668 (PMC9229970; doi:10.3390/pathogens11060668)
Supplement: Supplementary file 1 [file pathogens-11-00668-s001.zip › pathogens-1707034-Supplementary Table S1.xlsx]

## Sheet: TableS1
City	Species	Recent name	Plasmodium	Group/Complex/Other	Vector status	specimen number	Life stade	Reference	Type of habitat
Bakoumba	An. gambiae	An. gambiae s.s	Human plasmodial vector	Anopheles gambiae complex	Major	1	adults	61	Rural
Bakoumba	An. Funestus	An. funestus	Human plasmodial vector	Anopheles funestus group	Major	1	adults	61	Rural
Bakoumba	An. Moucheti	An. moucheti moucheti	Human and animal plasmodial	Anopheles moucheti group	Major	1	adults	61	Rural
Bakoumba	An. gambiae form S	An. gambiae s.s	Human plasmodial vector	Anopheles gambiae complex	Major	45	adults	69	Rural
Benguia	An. funestus	An. funestus	Human plasmodial vector	Anopheles funestus group	Major	3641	adults	24	Rural
Benguia	An. gambiae s.l	An. gambiae s.l	Human plasmodial vector	Anopheles gambiae complex	Major	2253	adults	24	Rural
Benguia	An. nili	An. nili s.s	Human and animal plasmodial vector	Anopheles nili complex	Major	1233	adults	24	Rural
Benguia	An. moucheti	An. moucheti moucheti	Human and animal plasmodial	Anopheles moucheti group	Major	592	adults	24	Rural
Benguia	An. paludis	An. paludis	Human and animal plasmodial vector	Anopheles coustani group	Minor	90	adults	24	Rural
Benguia	An. coustani	An. coustani	Human and animal plasmodium vector	Anopheles coustani group	Minor	36	adults	24	Rural
Benguia	An. ziemanni	An. ziemanni	Human plasmodial vector	Others	Minor	16	adults	24	Rural
Benguia	An. hancocki	An. hancocki	Human plasmodial vector	Others	Minor	38	adults	24	Rural
Benguia	An. rufipes	An. rufipes	Human plasmodial vector	Others	Minor	4	adults	24	rural
Benguia	An. squamosus	An. squamosus	Undetermined	Others	Minor	19	adults	24	Rural
Benguia	An. funestus	An. funestus	Human plasmodial vector	Anopheles funestus group	Major	5772	adults	44	Rural
Benguia	An. gambiae s.l	An. gambiae s.l	Human plasmodial vector	Anopheles gambiae complex	Major	1012	adults	44	Rural
Benguia	An. nili	An. nili s.s	Human and animal plasmodial vector	Anopheles nili complex	Major	1090	adults	44	Rural
Benguia	An. moucheti	An. moucheti moucheti	Human and animal plasmodial	Anopheles moucheti group	Major	545	adults	34	Rural
Benguia	An. funestus	An. funestus	Human plasmodial vector	Anopheles funestus group	Major	50	adults	64	Rural
Benguia	An. gambiae s.s	An. gambiae s.s	Human plasmodial vector	Anopheles gambiae complex	Major	1	adults	62	Rural
Benguia	An. gambiae s.s	An. gambiae s.s	Human plasmodial vector	Anopheles gambiae complex	Major	118	adults	63	Rural
Benguia	An. gambiae form S	An. gambiae s.s	Human plasmodial vector	Anopheles gambiae complex	Major	45	adults	69	Rural
Cocobeach	An. coluzzii	An. coluzzii	Human plasmodial vector	Anopheles gambiae complex	Major	235	Larvae	51	rural
Cocobeach	An. gambiae s.s	An. gambiae s.s	Human plasmodial vector	Anopheles gambiae complex	Major	72	Larvae	51	rural
Dienga	An. funestus	An. funestus	Human plasmodial vector	Anopheles funestus group	Major	1	adults	44	Rural
Dienga	An. gambiae s.l	An. gambiae s.l	Human plasmodial vector	Anopheles gambiae complex	Major	523	adults	44	Rural
Dienga	An. hancocki	An. hancocki	Human plasmodial vector	Others	Minor	10	adults	44	Rural
Dienga	An. moucheti	An. moucheti moucheti	Human and animal plasmodial	Anopheles moucheti group	Major	11	adults	44	Rural
Dienga	An. gambiae s.s	An. gambiae s.s	Human plasmodial vector	Anopheles gambiae complex	Major	13	adults	67	Rural
Dienga	An. gambiae s.s	An. gambiae s.s	Human plasmodial vector	Anopheles gambiae complex	Major	1	adults	62	Rural
Dienga	An. gambiae form S	An. gambiae s.s	Human plasmodial vector	Anopheles gambiae complex	Major	2	adults	60	Rural
Dienga	An. gambiae form S	An. gambiae s.s	Human plasmodial vector	Anopheles gambiae complex	Major	45	adults	69	Rural
Djibilong	An. faini	An. faini	Undetermined	Others	Undetermined	2	adults	90	Sylvatic
Djibilong	An. theileri	An. theileri	Undetermined	Others	Minor	7	adults	90	Sylvatic
Djibilong	An. marshalii	An. marshallii	Human and animal plasmodium vector	Others	Minor	4	adults	90	Sylvatic
Djibilong	An. natalensis	An. natalensis	Undetermined	Others	Minor	1	adults	90	Sylvatic
Djibilong	An. jebudensis	An. jebudensis	Undetermined	Others	Minor	2	adults	90	Sylvatic
Djibilong	An. obscurus	An. obscurus	Animal Plasmodium vector	Others	Minor	2	adults	90	Sylvatic
Djibilong	An. nili	An. nili s.s	Human and animal plasmodial vector	Anopheles nili complex	Major	1	adults	90	Sylvatic
Djibilong	An. schwetzi	An. schwetzi	Undetermined	Others	Undetermined	1	adults	90	Sylvatic
Eschiras	An. funestus Giles	An. funestus	Human plasmodial vector	Anopheles funestus group	Major	1	adults	28, 29	Rural
Fernan Vaz	An. mauritianus Daruty et de Charmoy	An. mauritianus	Undetermined	Others	Minor	1	adults	28, 29	Rural
Fernan Vaz	An. gambiae	An. gambiae s.s	Human plasmodial vector	Anopheles gambiae complex	Major	1	adults	28, 29	Rural
Fernan Vaz	An. marshallii var. hargreavesi Evans	An. marshallii	Human and animal plasmodium vector	Others	Minor	1	adults	28, 29	Rural
Fernan Vaz	An. pharoensis Theobald	An. pharoensis	Human and animal plasmodium vector	Others	Minor	1	adults	28, 29	Rural
Fernan Vaz	An. welcomei Theobald	An. welcomei	Animal Plasmodium vector	Others	Minor	1	adults	28, 29	Rural
Franceville	An. moucheti	An. moucheti moucheti	Human and animal plasmodial	Anopheles moucheti group	Major	124	adults	27	Urban
Franceville	An. gambiae	An. gambiae s.s	Human plasmodial vector	Anopheles gambiae complex	Major	86	adults	27	Urban
Franceville	An. funestus	An. funestus	Human plasmodial vector	Anopheles funestus group	Major	109	adults	27	Urban
Franceville	An. nili	An. nili s.s	Human and animal plasmodial vector	Anopheles nili complex	Major	28	adults	27	Urban
Franceville	An. paludis	An. paludis	Human and animal plasmodial vector	Anopheles coustani group	Minor	5	adults	27	Urban
Franceville	An. ziemanni	An. ziemanni	Human plasmodial vector	Others	Minor	2	adults	27	Urban
Franceville	An. funestus	An. funestus	Human plasmodial vector	Anopheles funestus group	Major	463	adults	24	Urban
Franceville	An. gambiae s.l	An. gambiae s.l	Human plasmodial vector	Anopheles gambiae complex	Major	265	adults	24	Urban
Franceville	An. nili	An. nili s.s	Human and animal plasmodial vector	Anopheles nili complex	Major	35	adults	24	Urban
Franceville	An. moucheti	An. moucheti moucheti	Human and animal plasmodial	Anopheles moucheti group	Major	7	adults	24	Urban
Franceville	An. paludis	An. paludis	Human and animal plasmodial vector	Anopheles coustani group	Minor	2	adults	24	Urban
Franceville	An. coustani	An. coustani	Human and animal plasmodium vector	Anopheles coustani group	Minor	6	adults	24	Urban
Franceville	An. ziemanni	An. ziemanni	Human plasmodial vector	Others	Minor	5	adults	24	Urban
Itsoulou	An. smithii s.l	An. smithii s.l	Undetermined	Others	Undetermined	272	adults	90	Sylvatic
Kessipoughou	An. smithii s.l	An. smithii s.l	Undetermined	Others	Undetermined	110	adults	90	Sylvatic
Kessipoughou	An. faini	An. faini	Undetermined	Others	Undetermined	13	adults	90	Sylvatic
Kessipoughou	An. funestus	An. funestus	Human plasmodial vector	Anopheles funestus group	Major	2	adults	90	Sylvatic
Lambaréné	An. paludis	An. paludis	Human and animal plasmodial vector	Anopheles coustani group	Minor	1	adults	53	Urban
Lambaréné	An. funestus	An. funestus	Human plasmodial vector	Anopheles funestus group	Major	1	adults	53	Urban
Lambaréné	An. hancocki	An. hancocki	Human plasmodial vector	Others	Minor	1	adults	53	Urban
Lambaréné	An. coustani	An. coustani	Human and animal plasmodium vector	Anopheles coustani group	Minor	1	adults	53	Urban
Lambaréné	An. moucheti	An. moucheti moucheti	Human and animal plasmodial	Anopheles moucheti group	Major	269	adults	31	Urban
Lambaréné	An. paludis	An. paludis	Human and animal plasmodial vector	Anopheles coustani group	Minor	55	adults	31	Urban
Lambaréné	An. tenebrosus	An. tenebrosus	Undetermined	Anopheles coustani group	Minor	4	adults	31	Urban
Lambaréné	An. hargreavesi Evans	An. hargreavesi	Undetermined	Others	Minor	65	adults	31	Urban
Lambaréné	An. gambiae s.l	An. gambiae s.l	Human plasmodial vector	Anopheles gambiae complex	Major	24	adults	31	Urban
Lambaréné	An. coustani	An. coustani	Human and animal plasmodium vector	Anopheles coustani group	Minor	2	adults	31	Urban
Lambaréné	An. obscurus	An. obscurus	Animal Plasmodium vector	Others	Minor	2	adults	31	Urban
Lambaréné	An. hancocki	An. hancocki	Human plasmodial vector	Others	Minor	3	adults	31	Urban
Lambaréné	An. gambiae	An. gambiae s.s	Human plasmodial vector	Anopheles gambiae complex	Major	272	adults	56	Urban
Lambaréné	An. moucheti	An. moucheti moucheti	Human and animal plasmodial	Anopheles moucheti group	Major	900	adults	56	Urban
Lambaréné	An. gambiae	An. gambiae s.s	Human plasmodial vector	Anopheles gambiae complex	Major	1434	adults	50	Urban
Lambaréné	An. moucheti	An. moucheti moucheti	Human and animal plasmodial	Anopheles moucheti group	Major	2367	adults	50	Urban
Lambaréné	An. paludis	An. paludis	Human and animal plasmodial vector	Anopheles coustani group	Minor	84	adults	50	Urban
Lambaréné	An. funestus	An. funestus	Human plasmodial vector	Anopheles funestus group	Major	35	adults	50	Urban
Lambaréné	An. hancocki	An. hancocki	Human plasmodial vector	Others	Minor	11	adults	50	Urban
Lambaréné	An. coustani	An. coustani	Human and animal plasmodium vector	Anopheles coustani group	Minor	13	adults	50	Urban
Lambaréné	An. coustani	An. coustani	Human and animal plasmodium vector	Anopheles coustani group	Minor	1	adults	30	Urban
Lambaréné	An. tenebrosus	An. tenebrosus	Undetermined	Anopheles coustani group	Minor	1	adults	30	Urban
Lambaréné	An. paludis	An. paludis	Human and animal plasmodial vector	Anopheles coustani group	Minor	1	adults	30	Urban
Lambaréné	An. obscurus	An. obscurus	Animal Plasmodium vector	Others	Minor	1	adults	30	Urban
Lambaréné	An. moucheti	An. moucheti moucheti	Human and animal plasmodial	Anopheles moucheti group	Major	1	adults	30	Urban
Lambaréné	An. hancocki	An. hancocki	Human plasmodial vector	Others	Minor	1	adults	30	Urban
Lambaréné	An. hargreavesi Evans	An. hargreavesi	Undetermined	Others	Minor	1	adults	30	Urban
Lambaréné	An. gambiae s.l	An. gambiae s.l	Human plasmodial vector	Anopheles gambiae complex	Major	1	adults	30	Urban
Lambaréné	An. pretoriensis	An. pretoriensis	Undetermined	Others	Minor	1	adults	30	Urban
Lambaréné	An. gambiae espèces A	An. gambiae s.s	Human plasmodial vector	Anopheles gambiae complex	Major	1	Larvae	30	Urban
Lambaréné	An. gambiae	An. gambiae s.s	Human plasmodial vector	Anopheles gambiae complex	Major	1	adults	43	Urban
Lékédi Park	An. funestus	An. funestus	Human plasmodial vector	Anopheles funestus group	Major	3	adults	34	Sylvatic
Lékédi Park	An. coustani	An. coustani	Human and animal plasmodium vector	Anopheles coustani group	Minor	1	adults	34	Sylvatic
Lékédi Park	An. marshallii	An. marshallii	Human and animal plasmodium vector	Others	Minor	194	adults	34	Sylvatic
Lékédi Park	An. moucheti moucheti	An. moucheti moucheti	Human and animal plasmodial	Anopheles moucheti group	Major	270	adults	34	Sylvatic
Lékédi Park	An. jebudensis	An. jebudensis	Undetermined	Others	Minor	1	adults	34	Sylvatic
Lékédi Park	An. nili s.s	An. nili s.s	Human and animal plasmodial vector	Anopheles nili complex	Major	6	adults	34	Sylvatic
Lékédi Park	An. paludis	An. paludis	Human and animal plasmodial vector	Anopheles coustani group	Minor	27	adults	34	Sylvatic
Lékédi Park	An. tenebrosus	An. tenebrosus	Undetermined	Anopheles coustani group	Minor	3	adults	34	Sylvatic
Lékédi Park	An. vinckei	An. vinckei	Human and animal Plasmodium vector	Others	Minor	31	adults	34	Sylvatic
Lékédi Park	An. sp	An. gabonensis	Animal Plasmodium vector	Others	Minor	22	adults	33, 49	Sylvatic
Lékédi Park	An. vinckei	An. vinckei	Human and animal Plasmodium vector	Others	Minor	1	adults	32	Sylvatic
Lékédi Park	An. gabonensis	An. gabonensis	Animal Plasmodium vector	Others	Minor	1	adults	32	Sylvatic
Lékédi Park	An. coustani	An. coustani	Human and animal plasmodium vector	Anopheles coustani group	Minor	1	adults	32	Sylvatic
Lékédi Park	An. marshallii	An. marshallii	Human and animal plasmodium vector	Others	Minor	1	adults	32	Sylvatic
Lékédi Park	An. moucheti	An. moucheti moucheti	Human and animal plasmodial	Anopheles moucheti group	Major	1	adults	32	Sylvatic
Lékédi Park	An. coustani	An. coustani	Human and animal plasmodium vector	Anopheles coustani group	Minor	28	adults	25	Sylvatic
Lékédi Park	An. demeillioni	An. demeillioni	Undetermined	Others	Minor	13	adults	25	Sylvatic
Lékédi Park	An. gabonensis	An. gabonensis	Animal Plasmodium vector	Others	Minor	56	adults	25	Sylvatic
Lékédi Park	An. gambiae	An. gambiae s.s	Human plasmodial vector	Anopheles gambiae complex	Major	1	adults	25	Sylvatic
Lékédi Park	An. implexus	An. implexus	Animal Plasmodium vector	Others	Minor	3	adults	25	Sylvatic
Lékédi Park	An. Jebudensis	An. Jebudensis	Undetermined	Others	Minor	3	adults	25	Sylvatic
Lékédi Park	An. Marshallii	An. marshallii	Human and animal plasmodium vector	Others	Minor	1033	adults	25	Sylvatic
Lékédi Park	An. Moucheti	An. moucheti moucheti	Human and animal plasmodial	Anopheles moucheti group	Major	325	adults	25	Sylvatic
Lékédi Park	An. nili s.s	An. nili s.s	Human and animal plasmodial vector	Anopheles nili complex	Major	6	adults	25	Sylvatic
Lékédi Park	An. obscurus	An. obscurus	Animal Plasmodium vector	Others	Minor	9	adults	25	Sylvatic
Lékédi Park	An. paludis	An. paludis	Human and animal plasmodial vector	Anopheles coustani group	Minor	68	adults	25	Sylvatic
Lékédi Park	An. squamosus	An. squamosus	Undetermined	Others	Minor	1	adults	25	Sylvatic
Lékédi Park	An. theileri	An. theileri	Undetermined	Others	Minor	1	adults	25	Sylvatic
Lékédi Park	An. vinckei	An. vinckei	Human and animal Plasmodium vector	Others	Minor	309	adults	25	Sylvatic
Lékédi Park	An. moucheti	An. moucheti moucheti	Human and animal plasmodial	Anopheles moucheti group	Major	482	adults	48	Sylvatic
Libreville	An. gambiae s.s form M	An. coluzzii	Human plasmodial vector	Anopheles gambiae complex	Major	2	adults	47	Urban
Libreville	An. gambiae s.s form S	An. gambiae s.s	Human plasmodial vector	Anopheles gambiae complex	Major	1001	adults	47	Urban
Libreville	An. melas	An. melas	Human plasmodial vector	Anopheles gambiae complex	Major	3	adults	47	Urban
Libreville	An. gambiae s.s form S	An. gambiae s.s	Human plasmodial vector	Anopheles gambiae complex	Major	250	adults	26	Urban
Libreville	An. gambiae s.l	An. gambiae s.l	Human plasmodial vector	Anopheles gambiae complex	Major	1118	adults	26	Urban
Libreville	An. gambiae s.s form S	An. gambiae s.s	Human plasmodial vector	Anopheles gambiae complex	Major	106	adults	68	Urban
Libreville	An. gambiae s.s form S	An. gambiae s.s	Human plasmodial vector	Anopheles gambiae complex	Major	88	adults	53	Urban
Libreville	An. melas	An. melas	Human plasmodial vector	Anopheles gambiae complex	Major	1	adults	53	Urban
Libreville	An. coluzzii	An. coluzzii	Human plasmodial vector	Anopheles gambiae complex	Major	454	Larvae	51	Urban
Libreville	An. gambiae s.s	An. gambiae s.s	Human plasmodial vector	Anopheles gambiae complex	Major	20	Larvae	51	Urban
Libreville	An. gambiae s.s	An. gambiae s.s	Human plasmodial vector	Anopheles gambiae complex	Major	1	adults	55	Urban
Libreville	An. coluzzii	An. coluzzii	Human plasmodial vector	Anopheles gambiae complex	Major	3	Larvae	70	Urban
Libreville	An. coluzzii	An. coluzzii	Human plasmodial vector	Anopheles gambiae complex	Major	1	larvae	52	Urban
Libreville	An. gambiae	An. gambiae s.s	Human plasmodial vector	Anopheles gambiae complex	Major	1	larvae	52	Urban
Libreville	An. gambiae s.s	An. gambiae s.s	Human plasmodial vector	Anopheles gambiae complex	Major	45	adults	65	Urban
Libreville	An. gambiae s.s	An. gambiae s.s	Human plasmodial vector	Anopheles gambiae complex	Major	77	adults	62	Urban
Libreville	An. melas	An. melas	Human plasmodial vector	Anopheles gambiae complex	Major	26	adults	58	Urban
Libreville	An. gambiae s.l	An. gambiae s.l	Human plasmodial vector	Anopheles gambiae complex	Major	1	larvae	66	Urban
Libreville	An. pharoensis	An. pharoensis	Human and animal plasmodium vector	Others	Minor	1	larvae	66	Urban
Libreville	An. gambiae s.l	An. gambiae s.l	Human plasmodial vector	Anopheles gambiae complex	Major	1	adults	59	Urban
Libreville	An. arabiensis	An. arabiensis	Human and animal plasmodial vector	Anopheles gambiae complex	Major	1	adults	43	Urban
Libreville	An. gambiae	An. gambiae s.s	Human plasmodial vector	Anopheles gambiae complex	Major	8	adults	57	Urban
Libreville	Anopheles sp	An. sp-1	Undetermined	Others	Minor	9	adults	57	Urban
Libreville	An. gambiae form S	An. gambiae s.s	Human plasmodial vector	Anopheles gambiae complex	Major	45	adults	48	Urban
Lopé Park	An. funestus	An. funestus	Human plasmodial vector	Anopheles funestus group	Major	15	adults	34	Sylvatic
Lopé Park	An. coustani	An. coustani	Human and animal plasmodium vector	Anopheles coustani group	Minor	5	adults	34	Sylvatic
Lopé Park	An. marshallii	An. marshallii	Human and animal plasmodium vector	Others	Minor	50	adults	34	Sylvatic
Lopé Park	An. moucheti moucheti	An. moucheti moucheti	Human and animal plasmodial	Anopheles moucheti group	Major	4	adults	34	Sylvatic
Lopé Park	An. sp	An. gabonensis	Animal Plasmodium vector	Others	Minor	31	adults	33, 49	Sylvatic
Lopé Park	An. eouzani	An. eouzani		Others	Minor	1	adults	34	Sylvatic
Lopé Park	An. gambiae s.s form M	An. coluzzii	Human plasmodial vector	Anopheles gambiae complex	Major	14	adults	34	Sylvatic
Lopé Park	An. malculipalpis	An. maculipalpis	Human and animal Plasmodium vector	Others	Minor	1	adults	34	Sylvatic
Lopé Park	An. carnevalei	An. carnevalei	Human and animal plasmodial vector	Anopheles nili complex	Major	384	adults	34	Sylvatic
Lopé Park	An. rodhesiensis rodhesiensis	An. rodhesiensis	Undetermined	Others	Minor	1	adults	34	Sylvatic
Lopé Park	An. theileri	An. theileri	Undetermined	Others	Minor	6	adults	34	Sylvatic
Lopé Park	An. carnevalei	An. carnevalei	Human and animal plasmodial vector	Anopheles nili complex	Major	56	adults	25	Sylvatic
Lopé Park	An. cinctus	An. cinctus	Undetermined	Others	Minor	2	adults	25	Sylvatic
Lopé Park	An. demeillioni	An. demeillioni	Undetermined	Others	Minor	5	adults	25	Sylvatic
Lopé Park	An. gabonensis	An. gabonensis	Animal Plasmodium vector	Others	Minor	12	adults	25	Sylvatic
Lopé Park	An. implexus	An. implexus	Animal Plasmodium vector	Others	Minor	27	adults	25	Sylvatic
Lopé Park	An. malculipalpis	An. maculipalpis	Human and animal Plasmodium vector	Others	Minor	1	adults	25	Sylvatic
Lopé Park	An. marshallii	An. marshallii	Human and animal plasmodium vector	Others	Minor	10	adults	25	Sylvatic
Lopé Park	An. moucheti	An. moucheti moucheti	Human and animal plasmodial	Anopheles moucheti group	Major	7	adults	25	Sylvatic
Lopé Park	An. obscurus	An. obscurus	Animal Plasmodium vector	Others	Minor	13	adults	25	Sylvatic
Lopé Park	An. vinckei	An. vinckei	Human and animal Plasmodium vector	Others	Minor	138	adults	25	Sylvatic
Lopé Park	An. obscurus	An. obscurus	Animal Plasmodium vector	Others	Minor	1	adults	32	Sylvatic
Lopé Park	An. carnevalei	An. carnevalei	Human and animal plasmodial vector	Anopheles nili complex	Major	1	adults	32	Sylvatic
Lopé Park	An. gabonensis	An. gabonensis	Animal Plasmodium vector	Others	Minor	1	adults	32	Sylvatic
Lopé Park	An. vinckei	An. vinckei	Human and animal Plasmodium vector	Others	Minor	1	adults	32	Sylvatic
Lopé Park	An. fontenillei	An. fontenillei	Undetermined	Anopheles gambiae complex	Major	47	adults	34	Sylvatic
Mayumba	An. mauritianus Daruty et de Charmoy	An. mauritianus	Undetermined	Others	Minor	1	adults	28, 29	Rural
Mayumba	An. gambiae	An. gambiae s.s	Human plasmodial vector	Anopheles gambiae complex	Major	1	adults	28, 29	Rural
Mitzic	An. coustani	An. coustani	Human and animal plasmodium vector	Anopheles coustani group	Minor	1	Larvae	42	Rural
Mitzic	An. moucheti var nigeriensis	An. moucheti nigeriensis	Human and animal plasmodial	Anopheles moucheti group	Major	1	Larvae	42	Rural
Mitzic	An. cinctus	An. cinctus	Undetermined	Others	Minor	1	Larvae	42	Rural
Mokabo	An. gambiae	An. gambiae s.s	Human plasmodial vector	Anopheles gambiae complex	Major	1	adults	28, 29	Rural
Mouila	An. gambiae s.s	An. gambiae s.s	Human plasmodial vector	Anopheles gambiae complex	Major	394	Larvae	45	Urban
Mouila	An. coluzzii	An. coluzzii	Human plasmodial vector	Anopheles gambiae complex	Major	29	Larvae	45	Urban
Mouila	An. mauritianus Daruty et de Charmoy	An. mauritianus	Undetermined	Others	Minor	1	adults	28, 29	Urban
Mouila	An. funestus Giles	An. funestus	Human plasmodial vector	Anopheles funestus group	Major	1	adults	28, 29	Urban
Mourindi	An. mauritianus Daruty et de Charmoy	An. mauritianus	Undetermined	Others	Minor	1	adults	28, 29	rural
Ndendé	An. mauritianus Daruty et de Charmoy	An. mauritianus	Undetermined	Others	Minor	1	adults	28, 29	Urban
Ndendé	An. funestus Giles	An. funestus	Human plasmodial vector	Anopheles funestus group	Major	1	adults	28, 29	Urban
Oyem	An. gambiae s.l	An. gambiae s.l	Human plasmodial vector	Anopheles gambiae complex	Major	1	larvae	54	Urban
Port-Gentil	An. gambiae s.s form S	An. gambiae s.s	Human plasmodial vector	Anopheles gambiae complex	Major	54	adults	26	Urban
Port-Gentil	An. gambiae s.l	An. gambiae s.l	Human plasmodial vector	Anopheles gambiae complex	Major	258	adults	26	Urban
Port-Gentil	An. melas	An. melas	Human plasmodial vector	Anopheles gambiae complex	Major	158	adults	26	Urban
Port-Gentil	An. gambiae s.s form S	An. gambiae s.s	Human plasmodial vector	Anopheles gambiae complex	Major	21	adults	53	Urban
Port-Gentil	An. mauritianus Daruty et de Charmoy	An. mauritianus	Undetermined	Others	Minor	1	adults	28, 29	Urban
Port-Gentil	An. funestus Giles	An. funestus	Human plasmodial vector	Anopheles funestus group	Major	1	adults	28, 29	Urban
Port-Gentil	An. gambiae	An. gambiae s.s	Human plasmodial vector	Anopheles gambiae complex	Major	1	adults	28, 29	Urban
Siyou	An. smithii s.l	An. smithii s.l	Undetermined	Others	Undetermined	19	adults	90	Sylvatic
Tchibanga	An. funestus Giles	An. funestus	Human plasmodial vector	Anopheles funestus group	Major	1	adults	28, 29	Urban
Tchibanga	An. gambiae	An. gambiae s.s	Human plasmodial vector	Anopheles gambiae complex	Major	1	adults	28, 29	Urban
Tchibanga	An. rufipes Gough	An. rufipes	Human plasmodial vector	Others	Minor	1	adults	28, 29	Urban
Tchiibanga	An. mauritianus Daruty et de Charmoy	An. mauritianus	Undetermined	Others	Minor	1	adults	28, 29	Urban
Zadié	An. sp-2	An. sp-2	Undetermined	Others	Undetermined	1	adults	90	Sylvatic
Lékédi Park	An. tenebrosus	An. tenebrosus	Undetermined	Anopheles coustani group	Minor	1	adults	25	Sylvatic
